# Supplementary material for: Redox Water Consumption Attenuates Exercise-Induced Inflammation and Oxidative Stress in Physically Active Adults: A Randomized Controlled Trial
Source: Nutrients. 2026 Feb 21;18(4):694. doi: 10.3390/nu18040694 (PMC12943592; doi:10.3390/nu18040694)
Supplement: Supplementary file 1 [file nutrients-18-00694-s001.zip]

Archive with 1 entries (1 files):
- nutrients-4103017-supplementary.pdf
